# Supplementary material for: Polymorphisms in VEGF Signaling Pathway Genes and Their Potential Impact on Type 2 Diabetes Mellitus and Associated Complications: A Scoping Review
Source: Biomedicines. 2025 Sep 11;13(9):2242. doi: 10.3390/biomedicines13092242 (PMC12467103; doi:10.3390/biomedicines13092242)
Supplement: Supplementary file 1 [file biomedicines-13-02242-s001.zip]

Archive with 2 entries (2 files):
- Supplementary Materials-File S1.pdf
- Supplementary Materials-Table S1.xlsx
