# Supplementary material for: Polymorphisms in VEGF Signaling Pathway Genes and Their Potential Impact on Type 2 Diabetes Mellitus and Associated Complications: A Scoping Review
Source: Biomedicines. 2025 Sep 11;13(9):2242. doi: 10.3390/biomedicines13092242 (PMC12467103; doi:10.3390/biomedicines13092242)
Supplement: Supplementary file 1 [file biomedicines-13-02242-s001.zip › Supplementary Materials-Table S1.xlsx]

## Sheet: Planilha1
Authors	Article's title	Year of publication	DOI/Identifier	Reason for exclusion
Al-Dagastani et al.	Genetic variants of vascular endothelial growth factor-634 and vascular endothelial growth factor-936 in Circassians and Chechens subpopulations in Jordan	2023	10.1016/j.arabjc.2023.104762	Did not focus on T2DM
Aliman et al.	Blood Glucose, HbA1c Level, and its Correlation with VEGF-A (+405G/C) Polymorphism as Biomarker Predicts the Risk of Retinopathy and Nephropathy in Type 2 Diabetic Patients	2022	10.52547/rbmb.11.3.421	Did not meet genotyping criteria
Alkayyali and Lyssenko	Genetics of diabetes complications	2014	10.1007/s00335-014-9543-x	Did not meet genotyping criteria
Amle et al.	Association of 18bp insertion/deletion polymorphism, at -2549 position of VEGF gene, with diabetic nephropathy in type 2 diabetes mellitus patients of North Indian population	2015	10.1186/s40200-015-0144	Did no focus on SNP
Awata et al.	A common polymorphism in the 5′-untranslated region of the VEGF gene is associated with diabetic retinopathy in type 2 diabetes	2002	10.2337/diabetes.51.5.1635	Did not meet genotyping criteria
Awata, T.	Association of vascular endothelial growth factor (VEGF) gene polymorphism with diabetic retinopathy	2003	-	Did not meet genotyping criteria
Bazzaz et al.	Genetics of diabetic neuropathy: Study of VEGF gene	2005	https://jdmd.tums.ac.ir/index.php/jdmd/article/view/116	Did not focus on T2DM
Bazzaz et al.	Genetics of diabetic retinopathy: Study of VEGF gene	2006	https://www.researchgate.net/publication/286054799_Genetics_of_diabetic_retinopathy_Study_of_VEGF_gene	Did not focus on T2DM
Berdeli et al.	The vascular endothelial growth factor gene (VEGF)-460 C/T polymorphism in Turkish type 2 diabetic female patients	2005	-	Not retrieved study
Bhatwadekar et al.	Genetics of diabetic retinopathy, a leading cause of irreversible blindness in the industrialized world	2021	10.3390/genes12081200	Wrong publication type*
Biswas et al.	Vascular endothelial growth factor: An attractive candidate susceptibility gene for diabetic complications in type 2 diabetes mellitus patients	2022	10.1016/B978-0-323-91251-8.00006-4	Not retrieved study
Chiarelli et al.	Kidney involvement and disease in patients with diabetes	2003	PMID: 12682618	Did not meet genotyping criteria
Choe et al.	Vascular endothelial growth factor gene polymorphisms in diabetic retinopathy	2004	-	Not retrieved study
Churchill et al.	VEGF polymorphisms are associated with severity of diabetic retinopathy	2008	10.1167/iovs.07-1383	Did not focus on T2DM
Davidsson et al.	Vascular endothelial growth factor-D plasma levels and VEGFD genetic variants are independently associated with outcomes in patients with cardiovascular disease	2023	10.1093/cvr/cvad039	Did not meet genotyping criteria
Gala-Bladzinska	Association of 18bp insertion/deletion polymorphism, at-2549 position of VEGFgene, with diabetic vascular complications in type 2 diabetes mellitus	2019	10.1016/j.advms.2018.08.011	Did no focus on SNP
Gerritsen, M.E.	Genetic variations in vascular endothelial growth factor and endothelial nitric oxide synthase and their contributions to human disease	2005	10.1080/10739680590896081	Wrong publication type*
Hampton et al.	Update on genetics and diabetic retinopathy	2015	10.2147/OPTH.S94508	Wrong publication type*
Jajal and Kalia	Impact of VEGF Gene Polymorphisms on Progression of Diabetic Retinopathy in an Indian Population	2017	10.1096/fasebj.31.1_supplement.780.10	Not retrieved study
Kaidonis et al.	Common Sequence Variation in the VEGFC Gene Is Associated with Diabetic Retinopathy and Diabetic Macular Edema	2015	10.1016/j.ophtha.2015.05.004	Did not focus on T2DM
Kangas-Kontio et al.	Polymorphism of the manganese superoxide dismutase gene but not of vascular endothelial growth factor gene is a risk factor for diabetic retinopathy	2009	10.1136/bjo.2009.159012	Did not focus on T2DM
Klimontov et al.	Polymorphisms in genes of cytokines and matrix metalloproteinases associated with ischemic heart disease in patients with type 2 diabetes	2017	10.18087/cardio.2017.8.10011	Non-roman Language
Klimontov et al.	Association of Serum Levels and Gene Polymorphism of Vascular Endothelium Growth Factor With Ischemic Heart Disease in Type 2 Diabetic Patients	2017	10.18565/cardio.2017.5.17-22	Non-roman Language
Lin et al.	Functional vascular endothelial growth factor gene polymorphisms and diabetes: Effect on coronary collaterals in patients with significant coronary artery disease	2010	10.1016/j.cca.2010.07.002	Wrong publication type*
Maatouk et al.	Long term outcomes following anti-VEGF therapy for diabetic macular edema	2022	10.1080/17469899.2022.2131539	Wrong publication type*
Maluf et al.	Vascular endothelial growth factor: Genetic polymorphisms in patients with intracranial aneurysm and its relation to hypertension and diabetes mellitus	2014	10.1016/j.jns.2013.07.679	Did not focus on T2DM
Park et al.	Association of VEGF polymorphism with development of diabetic macular edema and retinopathy	2007	-	Not retrieved study
Petrovic, D	Vascular Endothelial Growth Factor Gene Polymorphisms and Myocardial Infarction	2009	10.1159/000210188	Did not focus on T2DM
Ray et al.	Association of the VEGF gene with proliferative diabetic retinopathy but not proteinuria in diabetes.	2004	10.2337/diabetes.53.3.861	Did not focus on T2DM
Sajovic et al.	Vascular endothelial growth factor (VEGF)-related polymorphisms rs10738760 and rs6921438 are not risk factors for proliferative diabetic retinopathy (PDR) in patients with type 2 diabetes mellitus (T2DM)	2019	10.17305/bjbms.2018.3519	Did not focus in VEGF
Schevchenko et al.	Polymorphisms of extracellular connective tissue remodeling proteinases and MMP2, MMP3, MMP9 genes, and neoangigenesis VEGF gene in retinal microangiopathy in the patients with type 2 diabetes mellitus	2019	10.15789/1563-0625-2019-3-441-450	Non-roman Language
Schevchenko et al.	VEGF and eNOS genes polymorphism features in patients with diabetes mellitus with and without initial non-proliferative diabetic retinopathy	2021	10.29413/ABS.2021-6.6-1.17	Non-roman Language
Sellami et al.	Association of VEGFA variants with altered VEGF secretion and type 2 diabetes: A case-control study	2018	10.1016/j.cyto.2018.03.003	Did not meet genotyping criteria
Shahin et al.	A Study of VEGF Gene Polymorphism in Egyptian Patients with Diabetic Retinopathy	2015	10.3109/13816810.2014.881508	Did not focus on T2DM
Summers et al.	VEGF polymorphisms and diabetic nephropathy.	2002	-	Not retrieved study
Sun et al.	Diabetic retinopathy: Etiologic mechanisms and genetics	2022	10.1016/B978-0-323-72213-1.00056-1	Wrong publication type*
Tariq et al.	New insights on genetic background of major diabetic vascular complications	2024	10.1186/s13098-024-01473-y	Wrong publication type*
Tavakkoly-Bazzaz et al.	VEGF gene polymorphism association with diabetic neuropathy	2010	10.1007/s11033-010-0013-6	Did not focus on T2DM
Terzic et al.	Vascular endothelial growth factor (VEGF)-related single nucleotide polymorphisms rs10738760 and rs6921438 are not associated with diabetic retinopathy (DR) in Slovenian patients with type 2 diabetes mellitus (T2DM)	2017	10.17305/bjbms.2017.2068	Did not focus in VEGF
Topchii et al.	Features of the course of the nephropathy in patients with type 2 diabetes mellitus: genetic aspects and angiogenesis	2020	10.30978/UTJ2020-3-15	Non-roman Language
Vailati et al.	The C allele of -634G/C polymorphism in the VEGFA gene is associated with increased VEGFA gene expression in human retinal tissue	2012	10.1167/iovs.12-9727	Did not focus on T2DM
Valiatti et al.	The role of vascular endothelial growth factor in angiogenesis and diabetic retinopathy	2011	10.1590/S0004-27302011000200002	Wrong publication type*
Wagih et al.	A study of the genotyping and vascular endothelial growth factor polymorphism differences in diabetic and diabetic retinopathy patients	2022	10.1186/s43042-022-00277-x	Did not focus on T2DM
Wu et al.	Relationship between VEGF gene polymorphism and diabetic retinopathy in Li nationality type 2 diabetic patients in Hainan	2022	10.3980/j.issn.1672-5123.2022.2.29	Non-roman Language
Yusupov et al.	Distribution of genotype and allele frequencies of polymorphism C634G of VEGF-A gene in patients with diabetic retinopathy	2019	10.31838/ijpr/2019.11.03.082	Not retrieved study
Zitouni et al.	Ethnic differences in the+405 and-460 vascular endothelial growth factor polymorphisms and peripheral neuropathy in patients with diabetes residing in a North London, community in the United Kingdom	2017	10.1186/s12883-017-0905-3	Did not focus on T2DM
* “Wrong document type” indicates records that, at full-text screening, proved to be non-eligible publication types according to our pre-specified criteria—e.g., reviews, editorials, books/chapters, and conference abstracts.
